# Supplementary material for: Potential Relation between Plasma BDNF Levels and Human Coronary Plaque Morphology
Source: Diagnostics (Basel). 2021 Jun 1;11(6):1010. doi: 10.3390/diagnostics11061010 (PMC8226920; doi:10.3390/diagnostics11061010)
Supplement: Supplementary file 1 [file diagnostics-11-01010-s001.zip]

Archive with 1 entries (1 files):
- diagnostics-1214703-supplementary.pdf
